# Supplementary material for: Long-Term Growth and Neurodevelopmental Outcomes in Children with Cerebral Palsy: A Nationwide Population-Based Study
Source: Children (Basel). 2026 Jul 11;13(7):917. doi: 10.3390/children13070917 (PMC13406830; doi:10.3390/children13070917)
Supplement: Supplementary file 1 [file children-13-00917-s001.zip]

Archive with 1 entries (1 files):
- children-4368545-supplementary.pdf
